# Supplementary material for: Naïve Chicks Prefer Hollow Objects
Source: PLoS One. 2016 Nov 16;11(11):e0166425. doi: 10.1371/journal.pone.0166425 (PMC5112871; doi:10.1371/journal.pone.0166425)
Supplement: S1 Data — (TXT) [file pone.0166425.s001.txt]

id	experimental_session	experiment	position_stimuli	exposure_or_IMPRINTING	experience	sex	first_choice	first_side_chosen	preference(hollow-narrow-black)
1	5	one	HOLLOW-FILLED	DARK	NAIVE	M	HOLLOW	LEFT	1
2	5	one	HOLLOW-FILLED	DARK	NAIVE	M	FILLED	RIGHT	0
3	5	one	HOLLOW-FILLED	DARK	NAIVE	M	FILLED	RIGHT	0.846153846
4	5	one	FILLED-HOLLOW	LIGHT	NAIVE	F	FILLED	LEFT	0
5	5	one	FILLED-HOLLOW	LIGHT	NAIVE	F	FILLED	LEFT	0
6	5	one	FILLED-HOLLOW	LIGHT	NAIVE	M	HOLLOW	RIGHT	1
7	5	one	FILLED-HOLLOW	LIGHT	NAIVE	F	FILLED	LEFT	0
8	5	one	FILLED-HOLLOW	DARK	NAIVE	M	HOLLOW	RIGHT	1
9	7	one	HOLLOW-FILLED	DARK	NAIVE	F	FILLED	RIGHT	0
10	8	one	HOLLOW-FILLED	DARK	NAIVE	F	HOLLOW	LEFT	1
11	8	one	HOLLOW-FILLED	LIGHT	NAIVE	M	HOLLOW	LEFT	1
12	9	one	FILLED-HOLLOW	DARK	NAIVE	M	FILLED	LEFT	0
13	9	one	FILLED-HOLLOW	DARK	NAIVE	M	FILLED	LEFT	0
14	9	one	FILLED-HOLLOW	DARK	NAIVE	M	FILLED	LEFT	0
15	9	one	HOLLOW-FILLED	LIGHT	NAIVE	M	FILLED	RIGHT	0.942528736
16	9	one	HOLLOW-FILLED	LIGHT	NAIVE	F	FILLED	RIGHT	0
17	9	one	HOLLOW-FILLED	LIGHT	NAIVE	F	FILLED	RIGHT	0
18	9	one	FILLED-HOLLOW	DARK	NAIVE	M	HOLLOW	RIGHT	1
19	9	one	FILLED-HOLLOW	DARK	NAIVE	F	FILLED	LEFT	0
20	9	one	FILLED-HOLLOW	DARK	NAIVE	F	FILLED	LEFT	0.880851064
21	9	one	FILLED-HOLLOW	DARK	NAIVE	M	HOLLOW	RIGHT	1
22	11	one	HOLLOW-FILLED	DARK	NAIVE	F	FILLED	RIGHT	0
23	11	one	HOLLOW-FILLED	DARK	NAIVE	M	HOLLOW	LEFT	1
24	11	one	HOLLOW-FILLED	DARK	NAIVE	F	FILLED	RIGHT	0.126168224
25	11	one	FILLED-HOLLOW	DARK	NAIVE	F	HOLLOW	RIGHT	1
26	11	one	FILLED-HOLLOW	DARK	NAIVE	F	HOLLOW	RIGHT	1
27	11	one	FILLED-HOLLOW	DARK	NAIVE	M	FILLED	LEFT	0.543209877
28	11	one	FILLED-HOLLOW	LIGHT	NAIVE	F	HOLLOW	RIGHT	1
29	11	one	HOLLOW-FILLED	LIGHT	NAIVE	F	HOLLOW	LEFT	1
30	11	one	HOLLOW-FILLED	LIGHT	NAIVE	M	HOLLOW	LEFT	0.090604027
31	11	one	HOLLOW-FILLED	LIGHT	NAIVE	M	FILLED	RIGHT	0.782234957
32	11	one	HOLLOW-FILLED	LIGHT	NAIVE	M	HOLLOW	LEFT	1
33	11	one	HOLLOW-FILLED	LIGHT	NAIVE	F	HOLLOW	LEFT	1
34	11	one	HOLLOW-FILLED	LIGHT	NAIVE	M	HOLLOW	LEFT	1
35	11	one	HOLLOW-FILLED	DARK	NAIVE	M	HOLLOW	LEFT	1
36	11	one	HOLLOW-FILLED	DARK	NAIVE	M	HOLLOW	LEFT	1
37	11	one	HOLLOW-FILLED	DARK	NAIVE	M	HOLLOW	LEFT	1
38	11	one	FILLED-HOLLOW	DARK	NAIVE	F	HOLLOW	RIGHT	1
39	12	one	FILLED-HOLLOW	DARK	NAIVE	M	HOLLOW	RIGHT	0.675257732
40	12	one	FILLED-HOLLOW	DARK	NAIVE	F	FILLED	LEFT	0.549019608
41	12	one	FILLED-HOLLOW	DARK	NAIVE	F	FILLED	LEFT	0
42	12	one	HOLLOW-FILLED	LIGHT	NAIVE	F	HOLLOW	LEFT	1
43	13	one	FILLED-HOLLOW	DARK	NAIVE	M	HOLLOW	RIGHT	1
44	13	one	FILLED-HOLLOW	DARK	NAIVE	F	FILLED	LEFT	0
45	13	one	FILLED-HOLLOW	DARK	NAIVE	F	HOLLOW	RIGHT	1
46	14	one	FILLED-HOLLOW	LIGHT	NAIVE	M	FILLED	LEFT	0
47	14	one	FILLED-HOLLOW	LIGHT	NAIVE	F	HOLLOW	RIGHT	1
48	14	one	HOLLOW-FILLED	LIGHT	NAIVE	F	HOLLOW	LEFT	1
49	14	one	FILLED-HOLLOW	DARK	NAIVE	M	HOLLOW	RIGHT	1
50	14	one	FILLED-HOLLOW	DARK	NAIVE	F	FILLED	LEFT	0
51	15	one	FILLED-HOLLOW	DARK	NAIVE	F	HOLLOW	RIGHT	1
52	16	one	FILLED-HOLLOW	DARK	NAIVE	F	HOLLOW	RIGHT	1
53	16	one	FILLED-HOLLOW	DARK	NAIVE	F	FILLED	LEFT	0.201612903
54	16	one	HOLLOW-FILLED	LIGHT	NAIVE	M	FILLED	RIGHT	0
55	16	one	HOLLOW-FILLED	LIGHT	NAIVE	F	FILLED	RIGHT	0
56	16	one	HOLLOW-FILLED	LIGHT	NAIVE	F	FILLED	RIGHT	0
57	16	one	FILLED-HOLLOW	DARK	NAIVE	F	FILLED	LEFT	0
58	16	one	FILLED-HOLLOW	DARK	NAIVE	F	HOLLOW	RIGHT	0.967032967
59	17	one	FILLED-HOLLOW	DARK	NAIVE	F	HOLLOW	RIGHT	1
60	17	one	FILLED-HOLLOW	DARK	NAIVE	F	HOLLOW	RIGHT	1
61	17	one	FILLED-HOLLOW	DARK	NAIVE	F	HOLLOW	RIGHT	1
62	17	one	FILLED-HOLLOW	LIGHT	NAIVE	F	HOLLOW	RIGHT	1
63	17	one	FILLED-HOLLOW	LIGHT	NAIVE	M	HOLLOW	RIGHT	1
64	17	one	HOLLOW-FILLED	LIGHT	NAIVE	F	HOLLOW	LEFT	0.643939394
65	17	one	HOLLOW-FILLED	LIGHT	NAIVE	M	HOLLOW	LEFT	0.036809816
66	17	one	HOLLOW-FILLED	LIGHT	NAIVE	F	HOLLOW	LEFT	1
67	17	one	HOLLOW-FILLED	LIGHT	NAIVE	M	FILLED	RIGHT	0
68	17	one	HOLLOW-FILLED	LIGHT	NAIVE	M	HOLLOW	LEFT	1
69	18	one	HOLLOW-FILLED	LIGHT	NAIVE	M	HOLLOW	LEFT	0.590759076
70	18	one	HOLLOW-FILLED	LIGHT	NAIVE	F	HOLLOW	LEFT	0.97640118
71	18	one	HOLLOW-FILLED	LIGHT	NAIVE	F	HOLLOW	LEFT	1
72	18	one	HOLLOW-FILLED	LIGHT	NAIVE	M	HOLLOW	LEFT	0.67965368
73	18	one	HOLLOW-FILLED	LIGHT	NAIVE	F	HOLLOW	LEFT	1
74	18	one	FILLED-HOLLOW	LIGHT	NAIVE	F	HOLLOW	RIGHT	1
75	18	one	FILLED-HOLLOW	LIGHT	NAIVE	M	FILLED	LEFT	0
76	18	one	FILLED-HOLLOW	LIGHT	NAIVE	M	HOLLOW	RIGHT	1
77	18	one	FILLED-HOLLOW	LIGHT	NAIVE	F	FILLED	LEFT	0
78	18	one	FILLED-HOLLOW	LIGHT	NAIVE	F	FILLED	LEFT	0.913738019
79	18	one	FILLED-HOLLOW	LIGHT	NAIVE	F	HOLLOW	RIGHT	1
80	18	one	FILLED-HOLLOW	LIGHT	NAIVE	F	FILLED	LEFT	0
81	20	one	HOLLOW-FILLED	LIGHT	NAIVE	F	HOLLOW	LEFT	1
82	20	one	HOLLOW-FILLED	LIGHT	NAIVE	M	HOLLOW	LEFT	1
83	20	one	FILLED-HOLLOW	LIGHT	NAIVE	M	HOLLOW	RIGHT	0.185303514
84	20	one	FILLED-HOLLOW	LIGHT	NAIVE	M	HOLLOW	RIGHT	1
85	21	one	FILLED-HOLLOW	DARK	NAIVE	M	HOLLOW	RIGHT	1
86	21	one	FILLED-HOLLOW	DARK	NAIVE	F	FILLED	LEFT	0
87	21	one	FILLED-HOLLOW	DARK	NAIVE	F	FILLED	LEFT	0.693333333
88	21	one	FILLED-HOLLOW	LIGHT	NAIVE	M	HOLLOW	RIGHT	1
89	22	one	FILLED-HOLLOW	LIGHT	NAIVE	M	HOLLOW	LEFT	0
90	22	one	FILLED-HOLLOW	LIGHT	NAIVE	M	HOLLOW	RIGHT	1
91	22	one	FILLED-HOLLOW	LIGHT	NAIVE	F	FILLED	LEFT	0.932432432
92	22	one	FILLED-HOLLOW	LIGHT	NAIVE	M	FILLED	LEFT	0
93	23	one	FILLED-HOLLOW	LIGHT	NAIVE	F	HOLLOW	RIGHT	1
94	23	one	FILLED-HOLLOW	LIGHT	NAIVE	M	HOLLOW	RIGHT	1
95	37	one	HOLLOW-FILLED	DARK	NAIVE	M	HOLLOW	LEFT	0.81042654
96	37	one	HOLLOW-FILLED	DARK	NAIVE	F	FILLED	RIGHT	0
97	37	one	HOLLOW-FILLED	LIGHT	NAIVE	M	FILLED	RIGHT	0
98	39	one	HOLLOW-FILLED	DARK	NAIVE	F	HOLLOW	LEFT	0.535714286
99	39	one	HOLLOW-FILLED	DARK	NAIVE	F	FILLED	RIGHT	0
100	39	one	FILLED-HOLLOW	DARK	NAIVE	F	HOLLOW	RIGHT	0.821917808
101	44	one	HOLLOW-FILLED	DARK	NAIVE	F	HOLLOW	LEFT	0.671875
102	44	one	HOLLOW-FILLED	DARK	NAIVE	M	HOLLOW	LEFT	0.943965517
103	44	one	HOLLOW-FILLED	DARK	NAIVE	M	FILLED	RIGHT	0
104	47	one	HOLLOW-FILLED	DARK	NAIVE	M	FILLED	RIGHT	0
105	48	one	HOLLOW-FILLED	DARK	NAIVE	F	FILLED	RIGHT	0
106	48	one	HOLLOW-FILLED	DARK	NAIVE	F	FILLED	RIGHT	0
107	48	one	HOLLOW-FILLED	DARK	NAIVE	M	HOLLOW	LEFT	1
108	48	one	HOLLOW-FILLED	DARK	NAIVE	F	HOLLOW	LEFT	1
109	48	one	HOLLOW-FILLED	DARK	NAIVE	M	HOLLOW	LEFT	1
110	48	one	HOLLOW-FILLED	DARK	NAIVE	F	FILLED	RIGHT	0
111	48	one	HOLLOW-FILLED	DARK	NAIVE	M	HOLLOW	LEFT	0.25
112	49	one	FILLED-HOLLOW	DARK	NAIVE	M	FILLED	LEFT	0
113	49	one	FILLED-HOLLOW	DARK	NAIVE	M	HOLLOW	RIGHT	0.255506608
114	50	one	FILLED-HOLLOW	DARK	NAIVE	M	FILLED	LEFT	0
115	50	one	FILLED-HOLLOW	DARK	NAIVE	F	HOLLOW	RIGHT	1
116	50	one	FILLED-HOLLOW	DARK	NAIVE	F	HOLLOW	RIGHT	1
117	50	one	FILLED-HOLLOW	DARK	NAIVE	M	HOLLOW	RIGHT	1
118	50	one	FILLED-HOLLOW	DARK	NAIVE	F	HOLLOW	RIGHT	1
119	50	one	HOLLOW-FILLED	DARK	NAIVE	F	HOLLOW	LEFT	0.495327103
120	50	one	HOLLOW-FILLED	DARK	NAIVE	M	HOLLOW	LEFT	1
121	50	one	HOLLOW-FILLED	DARK	NAIVE	M	HOLLOW	LEFT	1
122	50	one	HOLLOW-FILLED	DARK	NAIVE	F	FILLED	RIGHT	0
123	50	one	HOLLOW-FILLED	DARK	NAIVE	F	HOLLOW	LEFT	1
124	50	one	HOLLOW-FILLED	DARK	NAIVE	M	FILLED	RIGHT	0
125	50	one	HOLLOW-FILLED	DARK	NAIVE	F	HOLLOW	LEFT	1
126	50	one	HOLLOW-FILLED	DARK	NAIVE	M	FILLED	RIGHT	0
127	50	one	HOLLOW-FILLED	DARK	NAIVE	M	HOLLOW	LEFT	1
128	50	one	FILLED-HOLLOW	DARK	NAIVE	M	HOLLOW	RIGHT	1
129	51	one	FILLED-HOLLOW	DARK	NAIVE	F	HOLLOW	RIGHT	1
130	51	one	FILLED-HOLLOW	DARK	NAIVE	M	HOLLOW	RIGHT	1
131	51	one	FILLED-HOLLOW	DARK	NAIVE	M	HOLLOW	RIGHT	1
132	51	one	FILLED-HOLLOW	DARK	NAIVE	F	FILLED	LEFT	0
133	51	one	FILLED-HOLLOW	DARK	NAIVE	F	HOLLOW	RIGHT	1
134	51	one	FILLED-HOLLOW	DARK	NAIVE	F	FILLED	LEFT	0
135	51	one	HOLLOW-FILLED	DARK	NAIVE	M	HOLLOW	LEFT	0.785016287
136	51	one	HOLLOW-FILLED	DARK	NAIVE	F	FILLED	RIGHT	0
137	51	one	HOLLOW-FILLED	DARK	NAIVE	F	HOLLOW	LEFT	1
138	52	one	HOLLOW-FILLED	DARK	NAIVE	F	HOLLOW	LEFT	1
139	52	one	HOLLOW-FILLED	DARK	NAIVE	M	HOLLOW	LEFT	1
140	52	one	HOLLOW-FILLED	DARK	NAIVE	F	FILLED	RIGHT	0
141	52	one	HOLLOW-FILLED	DARK	NAIVE	M	HOLLOW	LEFT	1
142	52	one	HOLLOW-FILLED	DARK	NAIVE	M	HOLLOW	LEFT	1
143	52	one	HOLLOW-FILLED	DARK	NAIVE	M	FILLED	RIGHT	0.129464286
144	52	one	HOLLOW-FILLED	DARK	NAIVE	F	HOLLOW	LEFT	1
145	52	one	HOLLOW-FILLED	DARK	NAIVE	M	HOLLOW	LEFT	1
146	52	one	HOLLOW-FILLED	DARK	NAIVE	M	HOLLOW	LEFT	1
147	53	one	FILLED-HOLLOW	DARK	NAIVE	F	HOLLOW	RIGHT	0.906752412
148	53	one	FILLED-HOLLOW	DARK	NAIVE	M	HOLLOW	RIGHT	0.932126697
149	53	one	FILLED-HOLLOW	DARK	NAIVE	F	HOLLOW	RIGHT	1
150	53	one	FILLED-HOLLOW	DARK	NAIVE	F	FILLED	LEFT	0
151	53	one	FILLED-HOLLOW	DARK	NAIVE	F	HOLLOW	RIGHT	1
152	53	one	HOLLOW-FILLED	DARK	NAIVE	F	HOLLOW	LEFT	1
153	53	one	HOLLOW-FILLED	DARK	NAIVE	F	FILLED	RIGHT	0
154	53	one	FILLED-HOLLOW	DARK	NAIVE	M	FILLED	LEFT	0
155	53	one	FILLED-HOLLOW	DARK	NAIVE	M	FILLED	LEFT	0
156	53	one	HOLLOW-FILLED	DARK	NAIVE	F	HOLLOW	RIGHT	0.137651822
157	53	one	HOLLOW-FILLED	DARK	NAIVE	M	FILLED	RIGHT	0
158	53	one	FILLED-HOLLOW	DARK	NAIVE	M	FILLED	LEFT	0
159	53	one	FILLED-HOLLOW	DARK	NAIVE	M	FILLED	LEFT	0.223938224
160	53	one	HOLLOW-FILLED	DARK	NAIVE	M	HOLLOW	RIGHT	0.816593886
161	55	one	FILLED-HOLLOW	DARK	NAIVE	M	HOLLOW	RIGHT	1
162	86	one	FILLED-HOLLOW	DARK	NAIVE	F	HOLLOW	RIGHT	1
163	1	two	FILLED-HOLLOW	OCCLUDED	IMPRINTING	M	HOLLOW	RIGHT	1
164	1	two	FILLED-HOLLOW	OCCLUDED	IMPRINTING	F	HOLLOW	RIGHT	1
165	1	two	FILLED-HOLLOW	OCCLUDED	IMPRINTING	F	FILLED	LEFT	0
166	1	two	FILLED-HOLLOW	OCCLUDED	IMPRINTING	F	HOLLOW	RIGHT	1
167	1	two	HOLLOW-FILLED	OCCLUDED	IMPRINTING	F	HOLLOW	LEFT	0.640718563
168	1	two	HOLLOW-FILLED	OCCLUDED	IMPRINTING	M	HOLLOW	LEFT	1
169	1	two	HOLLOW-FILLED	OCCLUDED	IMPRINTING	F	HOLLOW	LEFT	1
170	1	two	FILLED-HOLLOW	OCCLUDED	IMPRINTING	M	FILLED	LEFT	0
171	1	two	FILLED-HOLLOW	OCCLUDED	IMPRINTING	F	HOLLOW	RIGHT	0.743362832
172	1	two	FILLED-HOLLOW	OCCLUDED	IMPRINTING	M	FILLED	LEFT	0
173	2	two	HOLLOW-FILLED	OCCLUDED	IMPRINTING	M	HOLLOW	LEFT	1
174	2	two	HOLLOW-FILLED	OCCLUDED	IMPRINTING	F	FILLED	RIGHT	0
175	2	two	HOLLOW-FILLED	OCCLUDED	IMPRINTING	F	FILLED	RIGHT	0
176	2	two	FILLED-HOLLOW	OCCLUDED	IMPRINTING	F	HOLLOW	RIGHT	1
177	2	two	FILLED-HOLLOW	OCCLUDED	IMPRINTING	F	FILLED	LEFT	0
178	2	two	FILLED-HOLLOW	OCCLUDED	IMPRINTING	M	HOLLOW	RIGHT	1
179	2	two	FILLED-HOLLOW	OCCLUDED	IMPRINTING	M	FILLED	LEFT	0
180	2	two	HOLLOW-FILLED	OCCLUDED	IMPRINTING	F	HOLLOW	LEFT	1
181	2	two	HOLLOW-FILLED	OCCLUDED	IMPRINTING	M	HOLLOW	LEFT	0.776422764
182	2	two	HOLLOW-FILLED	OCCLUDED	IMPRINTING	F	HOLLOW	LEFT	1
183	2	two	HOLLOW-FILLED	OCCLUDED	IMPRINTING	F	HOLLOW	LEFT	1
184	3	two	HOLLOW-FILLED	OCCLUDED	IMPRINTING	M	HOLLOW	LEFT	1
185	3	two	HOLLOW-FILLED	OCCLUDED	IMPRINTING	M	HOLLOW	LEFT	1
186	3	two	HOLLOW-FILLED	OCCLUDED	IMPRINTING	M	HOLLOW	LEFT	1
187	3	two	HOLLOW-FILLED	OCCLUDED	IMPRINTING	M	FILLED	RIGHT	0.924882629
188	3	two	HOLLOW-FILLED	OCCLUDED	IMPRINTING	F	FILLED	RIGHT	0
189	3	two	HOLLOW-FILLED	OCCLUDED	IMPRINTING	F	HOLLOW	LEFT	1
190	4	two	FILLED-HOLLOW	OCCLUDED	IMPRINTING	F	HOLLOW	RIGHT	1
191	4	two	FILLED-HOLLOW	OCCLUDED	IMPRINTING	F	HOLLOW	RIGHT	1
192	4	two	FILLED-HOLLOW	OCCLUDED	IMPRINTING	F	HOLLOW	RIGHT	1
193	4	two	FILLED-HOLLOW	OCCLUDED	IMPRINTING	M	HOLLOW	RIGHT	1
194	4	two	FILLED-HOLLOW	OCCLUDED	IMPRINTING	M	HOLLOW	RIGHT	1
195	4	two	FILLED-HOLLOW	OCCLUDED	IMPRINTING	M	FILLED	LEFT	0.190697674
196	4	two	HOLLOW-FILLED	OCCLUDED	IMPRINTING	M	FILLED	RIGHT	0
197	4	two	HOLLOW-FILLED	OCCLUDED	IMPRINTING	M	FILLED	RIGHT	0
198	4	two	HOLLOW-FILLED	OCCLUDED	IMPRINTING	F	HOLLOW	LEFT	1
199	5	two	FILLED-HOLLOW	HOLLOW	IMPRINTING	F	FILLED	LEFT	0
200	5	two	HOLLOW-FILLED	HOLLOW	IMPRINTING	F	HOLLOW	LEFT	1
201	5	two	HOLLOW-FILLED	HOLLOW	IMPRINTING	M	HOLLOW	LEFT	1
202	5	two	HOLLOW-FILLED	HOLLOW	IMPRINTING	M	HOLLOW	LEFT	0.554517134
203	5	two	HOLLOW-FILLED	FILLED	IMPRINTING	M	HOLLOW	LEFT	1
204	6	two	FILLED-HOLLOW	FILLED	IMPRINTING	F	HOLLOW	RIGHT	1
205	6	two	FILLED-HOLLOW	HOLLOW	IMPRINTING	M	HOLLOW	RIGHT	0.364217252
206	6	two	FILLED-HOLLOW	FILLED	IMPRINTING	F	FILLED	LEFT	0
207	6	two	FILLED-HOLLOW	HOLLOW	IMPRINTING	F	HOLLOW	RIGHT	0.720364742
208	6	two	HOLLOW-FILLED	HOLLOW	IMPRINTING	M	FILLED	RIGHT	0
209	6	two	HOLLOW-FILLED	FILLED	IMPRINTING	F	HOLLOW	LEFT	1
210	7	two	HOLLOW-FILLED	HOLLOW	IMPRINTING	F	FILLED	RIGHT	0
211	7	two	FILLED-HOLLOW	OCCLUDED	IMPRINTING	M	HOLLOW	RIGHT	0.187772926
212	8	two	FILLED-HOLLOW	FILLED	IMPRINTING	M	FILLED	LEFT	0
213	8	two	FILLED-HOLLOW	FILLED	IMPRINTING	M	HOLLOW	RIGHT	1
214	8	two	FILLED-HOLLOW	FILLED	IMPRINTING	M	HOLLOW	RIGHT	1
215	8	two	FILLED-HOLLOW	HOLLOW	IMPRINTING	F	HOLLOW	RIGHT	1
216	8	two	FILLED-HOLLOW	FILLED	IMPRINTING	M	HOLLOW	RIGHT	1
217	8	two	FILLED-HOLLOW	FILLED	IMPRINTING	M	FILLED	LEFT	0
218	8	two	FILLED-HOLLOW	OCCLUDED	IMPRINTING	F	HOLLOW	RIGHT	1
219	8	two	FILLED-HOLLOW	OCCLUDED	IMPRINTING	M	HOLLOW	RIGHT	1
220	8	two	HOLLOW-FILLED	FILLED	IMPRINTING	F	HOLLOW	LEFT	0.076233184
221	8	two	HOLLOW-FILLED	FILLED	IMPRINTING	M	FILLED	RIGHT	0
222	8	two	HOLLOW-FILLED	HOLLOW	IMPRINTING	M	HOLLOW	LEFT	1
223	9	two	FILLED-HOLLOW	HOLLOW	IMPRINTING	F	HOLLOW	RIGHT	1
224	9	two	HOLLOW-FILLED	HOLLOW	IMPRINTING	F	HOLLOW	LEFT	1
225	9	two	HOLLOW-FILLED	FILLED	IMPRINTING	F	FILLED	RIGHT	0
226	9	two	HOLLOW-FILLED	OCCLUDED	IMPRINTING	F	HOLLOW	LEFT	0.835616438
227	9	two	HOLLOW-FILLED	OCCLUDED	IMPRINTING	F	HOLLOW	LEFT	1
228	9	two	FILLED-HOLLOW	HOLLOW	IMPRINTING	F	HOLLOW	RIGHT	1
229	10	two	HOLLOW-FILLED	FILLED	IMPRINTING	M	FILLED	RIGHT	0
230	11	two	FILLED-HOLLOW	FILLED	IMPRINTING	F	FILLED	LEFT	0
231	11	two	FILLED-HOLLOW	HOLLOW	IMPRINTING	M	HOLLOW	RIGHT	0.587360595
232	11	two	FILLED-HOLLOW	FILLED	IMPRINTING	M	HOLLOW	RIGHT	1
233	11	two	HOLLOW-FILLED	HOLLOW	IMPRINTING	F	FILLED	RIGHT	0.663551402
234	11	two	HOLLOW-FILLED	FILLED	IMPRINTING	F	HOLLOW	LEFT	0.149812734
235	11	two	HOLLOW-FILLED	HOLLOW	IMPRINTING	M	HOLLOW	LEFT	0.421768707
236	11	two	FILLED-HOLLOW	HOLLOW	IMPRINTING	M	FILLED	LEFT	0
237	11	two	FILLED-HOLLOW	FILLED	IMPRINTING	F	FILLED	LEFT	0
238	12	two	HOLLOW-FILLED	FILLED	IMPRINTING	M	HOLLOW	LEFT	1
239	12	two	HOLLOW-FILLED	HOLLOW	IMPRINTING	F	HOLLOW	LEFT	1
240	12	two	HOLLOW-FILLED	FILLED	IMPRINTING	F	HOLLOW	LEFT	1
241	12	two	HOLLOW-FILLED	HOLLOW	IMPRINTING	F	HOLLOW	LEFT	0.930463576
242	12	two	HOLLOW-FILLED	HOLLOW	IMPRINTING	M	HOLLOW	LEFT	1
243	13	two	FILLED-HOLLOW	FILLED	IMPRINTING	F	HOLLOW	RIGHT	0.162420382
244	13	two	FILLED-HOLLOW	HOLLOW	IMPRINTING	M	FILLED	LEFT	0
245	13	two	HOLLOW-FILLED	HOLLOW	IMPRINTING	M	HOLLOW	LEFT	1
246	13	two	HOLLOW-FILLED	HOLLOW	IMPRINTING	F	FILLED	RIGHT	0
247	13	two	HOLLOW-FILLED	FILLED	IMPRINTING	M	HOLLOW	LEFT	1
248	14	two	FILLED-HOLLOW	FILLED	IMPRINTING	F	HOLLOW	RIGHT	1
249	14	two	FILLED-HOLLOW	HOLLOW	IMPRINTING	M	FILLED	LEFT	0
250	14	two	FILLED-HOLLOW	FILLED	IMPRINTING	F	FILLED	LEFT	0.634560907
251	14	two	FILLED-HOLLOW	FILLED	IMPRINTING	F	FILLED	LEFT	0
252	14	two	HOLLOW-FILLED	FILLED	IMPRINTING	F	HOLLOW	LEFT	1
253	14	two	HOLLOW-FILLED	FILLED	IMPRINTING	M	HOLLOW	LEFT	1
254	14	two	HOLLOW-FILLED	HOLLOW	IMPRINTING	F	HOLLOW	LEFT	1
255	14	two	HOLLOW-FILLED	FILLED	IMPRINTING	F	FILLED	RIGHT	0.856666667
256	14	two	FILLED-HOLLOW	FILLED	IMPRINTING	F	FILLED	LEFT	0
257	15	two	FILLED-HOLLOW	HOLLOW	IMPRINTING	M	HOLLOW	RIGHT	1
258	15	two	FILLED-HOLLOW	HOLLOW	IMPRINTING	F	FILLED	LEFT	0
259	16	two	FILLED-HOLLOW	FILLED	IMPRINTING	M	HOLLOW	RIGHT	1
260	16	two	FILLED-HOLLOW	FILLED	IMPRINTING	F	HOLLOW	RIGHT	1
261	16	two	FILLED-HOLLOW	FILLED	IMPRINTING	M	FILLED	LEFT	0.423255814
262	16	two	FILLED-HOLLOW	HOLLOW	IMPRINTING	F	HOLLOW	RIGHT	0.861702128
263	16	two	FILLED-HOLLOW	HOLLOW	IMPRINTING	F	FILLED	LEFT	0
264	16	two	FILLED-HOLLOW	HOLLOW	IMPRINTING	M	FILLED	LEFT	0
265	16	two	FILLED-HOLLOW	HOLLOW	IMPRINTING	M	HOLLOW	RIGHT	1
266	16	two	HOLLOW-FILLED	HOLLOW	IMPRINTING	M	HOLLOW	LEFT	1
267	16	two	HOLLOW-FILLED	FILLED	IMPRINTING	M	HOLLOW	LEFT	1
268	16	two	HOLLOW-FILLED	HOLLOW	IMPRINTING	F	FILLED	RIGHT	0.769230769
269	17	two	FILLED-HOLLOW	FILLED	IMPRINTING	M	HOLLOW	RIGHT	1
270	17	two	FILLED-HOLLOW	FILLED	IMPRINTING	F	FILLED	LEFT	0.092651757
271	17	two	FILLED-HOLLOW	FILLED	IMPRINTING	M	HOLLOW	RIGHT	0.228723404
272	17	two	FILLED-HOLLOW	HOLLOW	IMPRINTING	F	FILLED	LEFT	0
273	17	two	HOLLOW-FILLED	FILLED	IMPRINTING	M	FILLED	RIGHT	0
274	18	two	HOLLOW-FILLED	HOLLOW	IMPRINTING	M	HOLLOW	LEFT	1
275	20	two	HOLLOW-FILLED	FILLED	IMPRINTING	M	HOLLOW	LEFT	1
276	20	two	HOLLOW-FILLED	FILLED	IMPRINTING	M	FILLED	RIGHT	0
277	20	two	FILLED-HOLLOW	OCCLUDED	IMPRINTING	F	HOLLOW	RIGHT	1
278	20	two	FILLED-HOLLOW	OCCLUDED	IMPRINTING	M	FILLED	LEFT	0.216783217
279	21	two	FILLED-HOLLOW	HOLLOW	IMPRINTING	F	HOLLOW	RIGHT	1
280	21	two	HOLLOW-FILLED	OCCLUDED	IMPRINTING	F	HOLLOW	LEFT	1
281	21	two	HOLLOW-FILLED	OCCLUDED	IMPRINTING	F	HOLLOW	LEFT	1
282	21	two	HOLLOW-FILLED	OCCLUDED	IMPRINTING	F	HOLLOW	LEFT	0.028391167
283	21	two	HOLLOW-FILLED	FILLED	IMPRINTING	M	FILLED	RIGHT	0.027472527
284	21	two	HOLLOW-FILLED	FILLED	IMPRINTING	M	HOLLOW	LEFT	1
285	21	two	FILLED-HOLLOW	HOLLOW	IMPRINTING	M	FILLED	LEFT	0
286	21	two	FILLED-HOLLOW	HOLLOW	IMPRINTING	M	HOLLOW	RIGHT	0.142857143
287	22	two	HOLLOW-FILLED	FILLED	IMPRINTING	F	FILLED	RIGHT	0
288	22	two	HOLLOW-FILLED	FILLED	IMPRINTING	F	HOLLOW	LEFT	1
289	22	two	HOLLOW-FILLED	FILLED	IMPRINTING	F	FILLED	RIGHT	0
290	22	two	HOLLOW-FILLED	FILLED	IMPRINTING	M	HOLLOW	LEFT	1
291	22	two	HOLLOW-FILLED	HOLLOW	IMPRINTING	M	HOLLOW	LEFT	1
292	22	two	FILLED-HOLLOW	OCCLUDED	IMPRINTING	M	HOLLOW	RIGHT	0.911242604
293	22	two	FILLED-HOLLOW	OCCLUDED	IMPRINTING	M	FILLED	LEFT	0.679245283
294	22	two	FILLED-HOLLOW	HOLLOW	IMPRINTING	M	FILLED	LEFT	0
295	23	two	FILLED-HOLLOW	OCCLUDED	IMPRINTING	F	HOLLOW	RIGHT	0.204697987
296	23	two	FILLED-HOLLOW	OCCLUDED	IMPRINTING	M	FILLED	LEFT	0.139240506
297	23	two	FILLED-HOLLOW	OCCLUDED	IMPRINTING	M	HOLLOW	RIGHT	1
298	23	two	FILLED-HOLLOW	HOLLOW	IMPRINTING	M	FILLED	LEFT	0.050724638
299	37	two	FILLED-HOLLOW	FILLED	IMPRINTING	F	FILLED	LEFT	0
300	37	two	FILLED-HOLLOW	HOLLOW	IMPRINTING	F	FILLED	LEFT	0
301	37	two	FILLED-HOLLOW	FILLED	IMPRINTING	F	HOLLOW	RIGHT	1
302	37	two	HOLLOW-FILLED	HOLLOW	IMPRINTING	F	HOLLOW	LEFT	1
303	37	two	HOLLOW-FILLED	HOLLOW	IMPRINTING	F	FILLED	RIGHT	0
304	37	two	HOLLOW-FILLED	HOLLOW	IMPRINTING	F	HOLLOW	LEFT	1
305	38	two	HOLLOW-FILLED	HOLLOW	IMPRINTING	M	HOLLOW	LEFT	1
306	38	two	HOLLOW-FILLED	FILLED	IMPRINTING	M	FILLED	RIGHT	0
307	39	two	HOLLOW-FILLED	FILLED	IMPRINTING	F	FILLED	RIGHT	0
308	39	two	HOLLOW-FILLED	HOLLOW	IMPRINTING	F	FILLED	RIGHT	0.882681564
309	39	two	FILLED-HOLLOW	HOLLOW	IMPRINTING	M	HOLLOW	RIGHT	1
310	39	two	FILLED-HOLLOW	FILLED	IMPRINTING	M	HOLLOW	RIGHT	1
311	39	two	FILLED-HOLLOW	HOLLOW	IMPRINTING	F	FILLED	LEFT	0
312	39	two	FILLED-HOLLOW	HOLLOW	IMPRINTING	F	HOLLOW	RIGHT	1
313	41	two	FILLED-HOLLOW	HOLLOW	IMPRINTING	F	HOLLOW	RIGHT	0.97309417
314	41	two	FILLED-HOLLOW	HOLLOW	IMPRINTING	M	FILLED	LEFT	0
315	41	two	FILLED-HOLLOW	HOLLOW	IMPRINTING	M	HOLLOW	RIGHT	1
316	41	two	HOLLOW-FILLED	HOLLOW	IMPRINTING	M	HOLLOW	LEFT	0.929133858
317	41	two	HOLLOW-FILLED	HOLLOW	IMPRINTING	F	FILLED	RIGHT	0
318	41	two	HOLLOW-FILLED	FILLED	IMPRINTING	M	HOLLOW	LEFT	1
319	41	two	HOLLOW-FILLED	HOLLOW	IMPRINTING	F	FILLED	RIGHT	0
320	41	two	HOLLOW-FILLED	FILLED	IMPRINTING	F	HOLLOW	LEFT	1
321	41	two	HOLLOW-FILLED	HOLLOW	IMPRINTING	F	FILLED	RIGHT	0
322	41	two	HOLLOW-FILLED	FILLED	IMPRINTING	M	HOLLOW	LEFT	1
323	42	two	HOLLOW-FILLED	FILLED	IMPRINTING	F	FILLED	RIGHT	0
324	42	two	HOLLOW-FILLED	FILLED	IMPRINTING	M	HOLLOW	LEFT	1
325	42	two	HOLLOW-FILLED	HOLLOW	IMPRINTING	F	FILLED	RIGHT	0
326	42	two	HOLLOW-FILLED	HOLLOW	IMPRINTING	F	HOLLOW	LEFT	1
327	42	two	HOLLOW-FILLED	HOLLOW	IMPRINTING	F	HOLLOW	LEFT	0.557692308
328	42	two	HOLLOW-FILLED	HOLLOW	IMPRINTING	F	HOLLOW	LEFT	1
329	42	two	FILLED-HOLLOW	FILLED	IMPRINTING	F	FILLED	LEFT	0
330	43	two	HOLLOW-FILLED	FILLED	IMPRINTING	F	FILLED	RIGHT	0
331	43	two	HOLLOW-FILLED	FILLED	IMPRINTING	F	FILLED	RIGHT	0
332	43	two	HOLLOW-FILLED	FILLED	IMPRINTING	M	HOLLOW	LEFT	0.902366864
333	43	two	HOLLOW-FILLED	HOLLOW	IMPRINTING	F	FILLED	RIGHT	0
334	44	two	HOLLOW-FILLED	FILLED	IMPRINTING	F	HOLLOW	LEFT	1
335	44	two	HOLLOW-FILLED	HOLLOW	IMPRINTING	M	HOLLOW	LEFT	1
336	44	two	HOLLOW-FILLED	FILLED	IMPRINTING	F	FILLED	RIGHT	0.048245614
337	44	two	HOLLOW-FILLED	HOLLOW	IMPRINTING	F	HOLLOW	LEFT	1
338	44	two	HOLLOW-FILLED	HOLLOW	IMPRINTING	M	FILLED	RIGHT	0
339	44	two	HOLLOW-FILLED	FILLED	IMPRINTING	M	FILLED	RIGHT	0
340	45	two	HOLLOW-FILLED	FILLED	IMPRINTING	F	FILLED	RIGHT	0.981818182
341	45	two	HOLLOW-FILLED	FILLED	IMPRINTING	F	HOLLOW	LEFT	1
342	46	two	HOLLOW-FILLED	HOLLOW	IMPRINTING	F	HOLLOW	LEFT	1
343	46	two	HOLLOW-FILLED	HOLLOW	IMPRINTING	F	FILLED	RIGHT	0
344	46	two	HOLLOW-FILLED	FILLED	IMPRINTING	M	HOLLOW	LEFT	1
345	47	two	HOLLOW-FILLED	HOLLOW	IMPRINTING	M	FILLED	RIGHT	0
346	47	two	HOLLOW-FILLED	HOLLOW	IMPRINTING	M	HOLLOW	LEFT	1
347	47	two	HOLLOW-FILLED	FILLED	IMPRINTING	F	HOLLOW	LEFT	1
348	47	two	HOLLOW-FILLED	HOLLOW	IMPRINTING	F	FILLED	RIGHT	0
349	47	two	HOLLOW-FILLED	FILLED	IMPRINTING	M	FILLED	RIGHT	0
350	47	two	HOLLOW-FILLED	FILLED	IMPRINTING	F	HOLLOW	LEFT	1
351	47	two	HOLLOW-FILLED	HOLLOW	IMPRINTING	M	HOLLOW	LEFT	1
352	47	two	HOLLOW-FILLED	HOLLOW	IMPRINTING	M	HOLLOW	LEFT	1
353	47	two	HOLLOW-FILLED	HOLLOW	IMPRINTING	M	HOLLOW	LEFT	0.861356932
354	47	two	HOLLOW-FILLED	FILLED	IMPRINTING	M	FILLED	RIGHT	0
355	54	two	HOLLOW-FILLED	HOLLOW	IMPRINTING	F	HOLLOW	LEFT	1
356	54	two	HOLLOW-FILLED	HOLLOW	IMPRINTING	F	FILLED	RIGHT	0
357	54	two	HOLLOW-FILLED	FILLED	IMPRINTING	M	HOLLOW	LEFT	1
358	54	two	FILLED-HOLLOW	HOLLOW	IMPRINTING	M	FILLED	LEFT	0
359	54	two	FILLED-HOLLOW	HOLLOW	IMPRINTING	F	HOLLOW	RIGHT	1
360	56	two	FILLED-HOLLOW	HOLLOW	IMPRINTING	M	FILLED	LEFT	0
361	58	two	FILLED-HOLLOW	FILLED	IMPRINTING	F	FILLED	LEFT	0
362	58	two	FILLED-HOLLOW	HOLLOW	IMPRINTING	F	FILLED	LEFT	0
363	59	two	FILLED-HOLLOW	HOLLOW	IMPRINTING	F	FILLED	LEFT	0.943342776
364	59	two	FILLED-HOLLOW	FILLED	IMPRINTING	F	HOLLOW	RIGHT	1
365	59	two	FILLED-HOLLOW	HOLLOW	IMPRINTING	F	HOLLOW	RIGHT	1
366	60	two	FILLED-HOLLOW	HOLLOW	IMPRINTING	M	FILLED	LEFT	0
367	60	two	FILLED-HOLLOW	FILLED	IMPRINTING	M	HOLLOW	RIGHT	1
368	60	two	FILLED-HOLLOW	FILLED	IMPRINTING	M	FILLED	LEFT	0.009063444
369	60	two	FILLED-HOLLOW	HOLLOW	IMPRINTING	M	HOLLOW	RIGHT	1
370	60	two	FILLED-HOLLOW	HOLLOW	IMPRINTING	F	HOLLOW	RIGHT	1
371	60	two	FILLED-HOLLOW	FILLED	IMPRINTING	F	FILLED	LEFT	0
372	60	two	FILLED-HOLLOW	HOLLOW	IMPRINTING	F	HOLLOW	RIGHT	0.884375
373	61	two	FILLED-HOLLOW	HOLLOW	IMPRINTING	F	FILLED	LEFT	0
374	61	two	FILLED-HOLLOW	FILLED	IMPRINTING	F	HOLLOW	RIGHT	1
375	61	two	FILLED-HOLLOW	FILLED	IMPRINTING	F	FILLED	LEFT	0
376	61	two	FILLED-HOLLOW	FILLED	IMPRINTING	F	FILLED	LEFT	0
377	61	two	FILLED-HOLLOW	FILLED	IMPRINTING	M	FILLED	LEFT	0
378	62	two	FILLED-HOLLOW	HOLLOW	IMPRINTING	M	FILLED	LEFT	0
379	63	two	FILLED-HOLLOW	HOLLOW	IMPRINTING	M	HOLLOW	RIGHT	1
380	63	two	FILLED-HOLLOW	HOLLOW	IMPRINTING	F	HOLLOW	RIGHT	1
381	63	two	FILLED-HOLLOW	HOLLOW	IMPRINTING	M	HOLLOW	RIGHT	1
382	63	two	FILLED-HOLLOW	FILLED	IMPRINTING	F	HOLLOW	RIGHT	1
383	63	two	FILLED-HOLLOW	HOLLOW	IMPRINTING	F	HOLLOW	RIGHT	1
384	63	two	FILLED-HOLLOW	FILLED	IMPRINTING	M	HOLLOW	RIGHT	1
385	64	two	FILLED-HOLLOW	FILLED	IMPRINTING	F	FILLED	LEFT	0
386	64	two	FILLED-HOLLOW	FILLED	IMPRINTING	F	HOLLOW	RIGHT	0.164670659
387	64	two	FILLED-HOLLOW	HOLLOW	IMPRINTING	M	HOLLOW	RIGHT	1
388	64	two	FILLED-HOLLOW	HOLLOW	IMPRINTING	F	FILLED	LEFT	0
389	64	two	FILLED-HOLLOW	HOLLOW	IMPRINTING	M	FILLED	LEFT	0
390	64	two	FILLED-HOLLOW	HOLLOW	IMPRINTING	F	HOLLOW	RIGHT	1
391	64	two	FILLED-HOLLOW	HOLLOW	IMPRINTING	F	HOLLOW	RIGHT	1
392	64	two	FILLED-HOLLOW	HOLLOW	IMPRINTING	M	FILLED	LEFT	0
393	64	two	FILLED-HOLLOW	HOLLOW	IMPRINTING	F	FILLED	LEFT	0
394	65	two	FILLED-HOLLOW	HOLLOW	IMPRINTING	F	FILLED	LEFT	0.5129683
395	65	two	FILLED-HOLLOW	HOLLOW	IMPRINTING	M	HOLLOW	RIGHT	1
396	65	two	FILLED-HOLLOW	HOLLOW	IMPRINTING	M	FILLED	LEFT	0.075907591
397	66	two	FILLED-HOLLOW	FILLED	IMPRINTING	M	HOLLOW	RIGHT	1
398	66	two	FILLED-HOLLOW	FILLED	IMPRINTING	M	FILLED	LEFT	0
399	66	two	FILLED-HOLLOW	FILLED	IMPRINTING	M	FILLED	LEFT	0
400	66	two	FILLED-HOLLOW	FILLED	IMPRINTING	F	FILLED	LEFT	0.971246006
401	66	two	FILLED-HOLLOW	FILLED	IMPRINTING	F	FILLED	LEFT	0
402	66	two	FILLED-HOLLOW	OCCLUDED	IMPRINTING	F	FILLED	LEFT	0
403	66	two	FILLED-HOLLOW	OCCLUDED	IMPRINTING	F	HOLLOW	RIGHT	0.374193548
404	67	two	FILLED-HOLLOW	FILLED	IMPRINTING	M	HOLLOW	RIGHT	1
405	67	two	FILLED-HOLLOW	FILLED	IMPRINTING	M	HOLLOW	RIGHT	1
406	67	two	FILLED-HOLLOW	FILLED	IMPRINTING	M	FILLED	LEFT	0
407	67	two	FILLED-HOLLOW	FILLED	IMPRINTING	M	FILLED	LEFT	0
408	67	two	FILLED-HOLLOW	OCCLUDED	IMPRINTING	F	HOLLOW	RIGHT	1
409	67	two	FILLED-HOLLOW	OCCLUDED	IMPRINTING	F	FILLED	LEFT	0
410	67	two	FILLED-HOLLOW	OCCLUDED	IMPRINTING	F	HOLLOW	RIGHT	0.138297872
411	68	two	FILLED-HOLLOW	FILLED	IMPRINTING	F	FILLED	LEFT	0
412	68	two	FILLED-HOLLOW	FILLED	IMPRINTING	F	FILLED	LEFT	0
413	68	two	FILLED-HOLLOW	FILLED	IMPRINTING	F	HOLLOW	RIGHT	1
414	69	two	FILLED-HOLLOW	FILLED	IMPRINTING	M	FILLED	LEFT	0
415	69	two	FILLED-HOLLOW	FILLED	IMPRINTING	M	FILLED	LEFT	0
416	69	two	FILLED-HOLLOW	OCCLUDED	IMPRINTING	F	HOLLOW	RIGHT	0.017647059
417	69	two	FILLED-HOLLOW	OCCLUDED	IMPRINTING	F	FILLED	LEFT	0.082568807
418	69	two	FILLED-HOLLOW	OCCLUDED	IMPRINTING	F	FILLED	LEFT	0.031007752
419	69	two	FILLED-HOLLOW	OCCLUDED	IMPRINTING	F	HOLLOW	RIGHT	0.764204545
420	69	two	FILLED-HOLLOW	FILLED	IMPRINTING	F	FILLED	LEFT	0
421	69	two	FILLED-HOLLOW	FILLED	IMPRINTING	F	FILLED	LEFT	0
422	69	two	FILLED-HOLLOW	FILLED	IMPRINTING	F	FILLED	LEFT	0
423	70	two	FILLED-HOLLOW	OCCLUDED	IMPRINTING	F	FILLED	LEFT	0
424	71	two	FILLED-HOLLOW	OCCLUDED	IMPRINTING	M	HOLLOW	RIGHT	1
425	72	two	FILLED-HOLLOW	FILLED	IMPRINTING	M	HOLLOW	RIGHT	1
426	72	two	FILLED-HOLLOW	FILLED	IMPRINTING	M	FILLED	LEFT	0
427	73	two	HOLLOW-FILLED	FILLED	IMPRINTING	M	HOLLOW	LEFT	1
428	73	two	HOLLOW-FILLED	FILLED	IMPRINTING	M	HOLLOW	LEFT	1
429	74	two	FILLED-HOLLOW	FILLED	IMPRINTING	M	FILLED	LEFT	0
430	75	two	FILLED-HOLLOW	FILLED	IMPRINTING	M	FILLED	LEFT	0.960365854
431	75	two	HOLLOW-FILLED	OCCLUDED	IMPRINTING	M	HOLLOW	LEFT	1
432	75	two	HOLLOW-FILLED	FILLED	IMPRINTING	M	HOLLOW	LEFT	1
433	75	two	HOLLOW-FILLED	FILLED	IMPRINTING	M	HOLLOW	LEFT	1
434	75	two	HOLLOW-FILLED	OCCLUDED	IMPRINTING	M	FILLED	RIGHT	0
435	75	two	HOLLOW-FILLED	FILLED	IMPRINTING	M	FILLED	RIGHT	0
436	75	two	FILLED-HOLLOW	FILLED	IMPRINTING	M	FILLED	LEFT	0
437	75	two	FILLED-HOLLOW	FILLED	IMPRINTING	M	HOLLOW	RIGHT	1
438	75	two	HOLLOW-FILLED	FILLED	IMPRINTING	M	FILLED	RIGHT	0
439	76	two	FILLED-HOLLOW	HOLLOW	IMPRINTING	M	HOLLOW	RIGHT	1
440	76	two	HOLLOW-FILLED	HOLLOW	IMPRINTING	M	FILLED	RIGHT	0
441	77	two	FILLED-HOLLOW	HOLLOW	IMPRINTING	M	FILLED	LEFT	0
442	78	two	FILLED-HOLLOW	HOLLOW	IMPRINTING	M	FILLED	LEFT	0
443	78	two	FILLED-HOLLOW	FILLED	IMPRINTING	F	FILLED	LEFT	0
444	78	two	FILLED-HOLLOW	FILLED	IMPRINTING	M	FILLED	LEFT	0
445	78	two	FILLED-HOLLOW	FILLED	IMPRINTING	M	FILLED	LEFT	0
446	78	two	HOLLOW-FILLED	HOLLOW	IMPRINTING	M	HOLLOW	LEFT	1
447	79	two	FILLED-HOLLOW	HOLLOW	IMPRINTING	M	HOLLOW	RIGHT	1
448	79	two	HOLLOW-FILLED	HOLLOW	IMPRINTING	M	FILLED	RIGHT	0
449	79	two	HOLLOW-FILLED	FILLED	IMPRINTING	M	FILLED	RIGHT	0
450	79	two	HOLLOW-FILLED	HOLLOW	IMPRINTING	M	HOLLOW	LEFT	1
451	79	two	FILLED-HOLLOW	FILLED	IMPRINTING	M	HOLLOW	RIGHT	1
452	80	two	HOLLOW-FILLED	HOLLOW	IMPRINTING	M	HOLLOW	LEFT	0.972318339
453	80	two	HOLLOW-FILLED	HOLLOW	IMPRINTING	M	FILLED	RIGHT	0.266666667
454	80	two	HOLLOW-FILLED	HOLLOW	IMPRINTING	M	HOLLOW	LEFT	1
455	80	two	FILLED-HOLLOW	HOLLOW	IMPRINTING	M	FILLED	RIGHT	1
456	81	two	FILLED-HOLLOW	FILLED	IMPRINTING	F	HOLLOW	RIGHT	1
457	82	two	HOLLOW-FILLED	HOLLOW	IMPRINTING	M	FILLED	RIGHT	0
458	82	two	FILLED-HOLLOW	HOLLOW	IMPRINTING	M	FILLED	LEFT	0
459	84	two	HOLLOW-FILLED	FILLED	IMPRINTING	F	FILLED	RIGHT	0
460	84	two	HOLLOW-FILLED	FILLED	IMPRINTING	F	HOLLOW	LEFT	1
461	84	two	HOLLOW-FILLED	FILLED	IMPRINTING	F	FILLED	RIGHT	0
462	84	two	HOLLOW-FILLED	HOLLOW	IMPRINTING	M	HOLLOW	LEFT	1
463	84	two	HOLLOW-FILLED	HOLLOW	IMPRINTING	M	HOLLOW	LEFT	1
464	84	two	HOLLOW-FILLED	HOLLOW	IMPRINTING	M	FILLED	RIGHT	0.014662757
465	84	two	FILLED-HOLLOW	HOLLOW	IMPRINTING	M	HOLLOW	RIGHT	1
466	84	two	FILLED-HOLLOW	HOLLOW	IMPRINTING	M	HOLLOW	RIGHT	0.957446809
467	2	three	FILLED-HOLLOW		NAIVE	F	HOLLOW	RIGHT	1
468	2	three	FILLED-HOLLOW	LIGHT	NAIVE	F	HOLLOW	RIGHT	1
469	3	three	FILLED-HOLLOW	LIGHT	NAIVE	F	HOLLOW	RIGHT	1
470	4	three	FILLED-HOLLOW	LIGHT	NAIVE	F	HOLLOW	RIGHT	1
471	5	three	HOLLOW-FILLED	LIGHT	NAIVE	M	HOLLOW	LEFT	1
472	5	three	HOLLOW-FILLED	LIGHT	NAIVE	M	HOLLOW	LEFT	1
473	5	three	FILLED-HOLLOW	LIGHT	NAIVE	F	FILLED	LEFT	0.805460751
474	6	three	FILLED-HOLLOW	LIGHT	NAIVE	F	HOLLOW	RIGHT	0.895953757
475	6	three	FILLED-HOLLOW	LIGHT	NAIVE	F	FILLED	LEFT	0
476	6	three	FILLED-HOLLOW	LIGHT	NAIVE	F	HOLLOW	RIGHT	1
477	6	three	HOLLOW-FILLED	LIGHT	NAIVE	F	FILLED	RIGHT	0
478	6	three	HOLLOW-FILLED	LIGHT	NAIVE	F	HOLLOW	LEFT	1
479	7	three	HOLLOW-FILLED	LIGHT	NAIVE	F	HOLLOW	LEFT	1
480	7	three	HOLLOW-FILLED	LIGHT	NAIVE	M	HOLLOW	LEFT	1
481	7	three	HOLLOW-FILLED	LIGHT	NAIVE	M	FILLED	RIGHT	0.576
482	7	three	FILLED-HOLLOW	LIGHT	NAIVE	M	HOLLOW	RIGHT	1
483	7	three	FILLED-HOLLOW	LIGHT	NAIVE	M	HOLLOW	RIGHT	1
484	7	three	FILLED-HOLLOW	LIGHT	NAIVE	F	HOLLOW	RIGHT	1
485	7	three	FILLED-HOLLOW	LIGHT	NAIVE	F	HOLLOW	RIGHT	1
486	8	three	HOLLOW-FILLED	LIGHT	NAIVE	M	HOLLOW	LEFT	1
487	9	three	HOLLOW-FILLED	LIGHT	NAIVE	F	HOLLOW	LEFT	1
488	9	three	HOLLOW-FILLED	LIGHT	NAIVE	M	HOLLOW	LEFT	1
489	9	three	HOLLOW-FILLED	LIGHT	NAIVE	M	HOLLOW	LEFT	1
490	9	three	HOLLOW-FILLED	LIGHT	NAIVE	F	HOLLOW	LEFT	1
491	9	three	HOLLOW-FILLED	LIGHT	NAIVE	M	HOLLOW	LEFT	1
492	9	three	FILLED-HOLLOW	LIGHT	NAIVE	F	HOLLOW	RIGHT	1
493	10	three	FILLED-HOLLOW	LIGHT	NAIVE	M	HOLLOW	RIGHT	1
494	10	three	FILLED-HOLLOW	LIGHT	NAIVE	M	HOLLOW	RIGHT	1
495	10	three	HOLLOW-FILLED	LIGHT	NAIVE	M	HOLLOW	LEFT	1
496	10	three	HOLLOW-FILLED	LIGHT	NAIVE	F	HOLLOW	LEFT	1
497	10	three	HOLLOW-FILLED	LIGHT	NAIVE	M	HOLLOW	LEFT	1
498	6	four	NARROW-LARGE	NAIVE	DARK	M	NARROW	LEFT	1
499	6	four	NARROW-LARGE	NAIVE	DARK	F	LARGE	RIGHT	0
500	6	four	NARROW-LARGE	NAIVE	DARK	F	NARROW	LEFT	0.948630137
501	6	four	NARROW-LARGE	NAIVE	DARK	F	LARGE	RIGHT	0
502	6	four	NARROW-LARGE	NAIVE	DARK	F	LARGE	RIGHT	0.788888889
503	6	four	NARROW-LARGE	NAIVE	DARK	F	NARROW	LEFT	1
504	6	four	LARGE-NARROW	NAIVE	DARK	F	NARROW	RIGHT	1
505	6	four	LARGE-NARROW	NAIVE	DARK	F	LARGE	LEFT	0
506	6	four	LARGE-NARROW	NAIVE	DARK	M	NARROW	RIGHT	1
507	6	four	LARGE-NARROW	NAIVE	DARK	F	NARROW	RIGHT	1
508	7	four	LARGE-NARROW	NAIVE	DARK	F	NARROW	RIGHT	1
509	7	four	LARGE-NARROW	NAIVE	DARK	F	NARROW	RIGHT	1
510	7	four	LARGE-NARROW	NAIVE	DARK	F	LARGE	LEFT	0.122641509
511	7	four	LARGE-NARROW	NAIVE	DARK	F	NARROW	RIGHT	1
512	7	four	LARGE-NARROW	NAIVE	DARK	M	NARROW	RIGHT	1
513	7	four	LARGE-NARROW	NAIVE	DARK	M	LARGE	LEFT	0
514	7	four	LARGE-NARROW	NAIVE	DARK	M	NARROW	RIGHT	1
515	7	four	NARROW-LARGE	NAIVE	DARK	M	NARROW	LEFT	1
516	7	four	NARROW-LARGE	NAIVE	DARK	M	LARGE	RIGHT	0
517	7	four	NARROW-LARGE	NAIVE	DARK	F	LARGE	RIGHT	0
518	7	four	NARROW-LARGE	NAIVE	DARK	M	NARROW	LEFT	1
519	7	four	NARROW-LARGE	NAIVE	DARK	M	LARGE	RIGHT	0
520	7	four	NARROW-LARGE	NAIVE	DARK	M	LARGE	RIGHT	0
521	7	four	NARROW-LARGE	NAIVE	DARK	M	LARGE	RIGHT	0
522	8	four	NARROW-LARGE	NAIVE	DARK	F	LARGE	RIGHT	0
523	8	four	NARROW-LARGE	NAIVE	DARK	F	NARROW	LEFT	0.758823529
524	8	four	NARROW-LARGE	NAIVE	DARK	F	LARGE	RIGHT	0.49609375
525	8	four	NARROW-LARGE	NAIVE	DARK	M	NARROW	LEFT	1
526	8	four	LARGE-NARROW	NAIVE	DARK	M	LARGE	LEFT	0
527	8	four	LARGE-NARROW	NAIVE	DARK	M	NARROW	RIGHT	1
528	8	four	LARGE-NARROW	NAIVE	DARK	F	LARGE	LEFT	0
529	8	four	NARROW-LARGE	NAIVE	DARK	M	LARGE	RIGHT	0
530	8	four	NARROW-LARGE	NAIVE	DARK	M	LARGE	RIGHT	0
531	9	four	NARROW-LARGE	NAIVE	DARK	F	NARROW	LEFT	0.887573964
532	9	four	NARROW-LARGE	NAIVE	DARK	F	LARGE	RIGHT	0
533	9	four	NARROW-LARGE	NAIVE	DARK	M	NARROW	LEFT	1
534	9	four	NARROW-LARGE	NAIVE	DARK	M	LARGE	RIGHT	0
535	9	four	NARROW-LARGE	NAIVE	DARK	M	NARROW	LEFT	0.931972789
536	9	four	NARROW-LARGE	NAIVE	DARK	M	NARROW	LEFT	1
537	9	four	NARROW-LARGE	NAIVE	DARK	M	NARROW	LEFT	1
538	9	four	NARROW-LARGE	NAIVE	DARK	F	NARROW	LEFT	1
539	10	four	LARGE-NARROW	NAIVE	DARK	F	NARROW	RIGHT	1
540	10	four	LARGE-NARROW	NAIVE	DARK	F	LARGE	LEFT	0.215686275
541	10	four	LARGE-NARROW	NAIVE	DARK	M	LARGE	LEFT	0
542	10	four	LARGE-NARROW	NAIVE	DARK	F	NARROW	RIGHT	1
543	10	four	LARGE-NARROW	NAIVE	DARK	F	LARGE	LEFT	0
544	10	four	LARGE-NARROW	NAIVE	DARK	M	LARGE	LEFT	0
545	10	four	LARGE-NARROW	NAIVE	DARK	F	LARGE	LEFT	0
546	10	four	NARROW-LARGE	NAIVE	DARK	F	NARROW	LEFT	1
547	10	four	NARROW-LARGE	NAIVE	DARK	F	LARGE	RIGHT	0.755319149
548	10	four	NARROW-LARGE	NAIVE	DARK	M	NARROW	LEFT	1
549	10	four	NARROW-LARGE	NAIVE	DARK	F	NARROW	LEFT	1
550	10	four	NARROW-LARGE	NAIVE	DARK	M	LARGE	RIGHT	0
551	10	four	NARROW-LARGE	NAIVE	DARK	F	LARGE	RIGHT	0
552	11	four	NARROW-LARGE	NAIVE	DARK	F	NARROW	LEFT	1
553	11	four	NARROW-LARGE	NAIVE	DARK	M	NARROW	LEFT	0.489051095
554	11	four	NARROW-LARGE	NAIVE	DARK	F	LARGE	RIGHT	0
555	11	four	NARROW-LARGE	NAIVE	DARK	M	NARROW	LEFT	1
556	11	four	NARROW-LARGE	NAIVE	DARK	M	LARGE	RIGHT	0.666666667
557	11	four	NARROW-LARGE	NAIVE	DARK	M	NARROW	LEFT	0.412121212
558	11	four	NARROW-LARGE	NAIVE	DARK	M	NARROW	LEFT	NA
559	11	four	LARGE-NARROW	NAIVE	DARK	F	LARGE	LEFT	0
560	12	four	NARROW-LARGE	NAIVE	DARK	M	NARROW	RIGHT	0
561	12	four	NARROW-LARGE	NAIVE	DARK	F	NARROW	RIGHT	0.283687943
562	12	four	NARROW-LARGE	NAIVE	DARK	F	NARROW	RIGHT	0
563	13	four	LARGE-NARROW	NAIVE	DARK	M	LARGE	LEFT	0
564	13	four	LARGE-NARROW	NAIVE	DARK	F	LARGE	LEFT	0
565	13	four	LARGE-NARROW	NAIVE	DARK	M	LARGE	LEFT	0
566	13	four	LARGE-NARROW	NAIVE	DARK	F	LARGE	LEFT	0
567	14	four	NARROW-LARGE	NAIVE	DARK	F	LARGE	RIGHT	0
568	14	four	NARROW-LARGE	NAIVE	DARK	F	LARGE	RIGHT	0.141630901
569	14	four	NARROW-LARGE	NAIVE	DARK	F	LARGE	RIGHT	0
570	14	four	NARROW-LARGE	NAIVE	DARK	F	LARGE	RIGHT	0
571	14	four	NARROW-LARGE	NAIVE	DARK	M	LARGE	RIGHT	0
572	14	four	LARGE-NARROW	NAIVE	DARK	F	NARROW	RIGHT	0.447368421
573	14	four	LARGE-NARROW	NAIVE	DARK	F	NARROW	RIGHT	0.973154362
574	14	four	LARGE-NARROW	NAIVE	DARK	F	NARROW	RIGHT	0.916030534
575	15	four	LARGE-NARROW	NAIVE	DARK	F	NARROW	RIGHT	0.603351955
576	15	four	LARGE-NARROW	NAIVE	DARK	F	NARROW	RIGHT	1
577	15	four	LARGE-NARROW	NAIVE	DARK	M	NARROW	RIGHT	1
578	15	four	LARGE-NARROW	NAIVE	DARK	M	NARROW	RIGHT	1
579	15	four	NARROW-LARGE	NAIVE	DARK	F	LARGE	RIGHT	0
580	15	four	NARROW-LARGE	NAIVE	DARK	F	NARROW	LEFT	1
581	1	five_a	BLACK-WHITE	LIGHT	NAIVE	F	BLACK	LEFT	1
582	1	five_a	BLACK-WHITE	LIGHT	NAIVE	M	BLACK	LEFT	1
583	1	five_a	BLACK-WHITE	LIGHT	NAIVE	M	BLACK	LEFT	1
584	1	five_a	BLACK-WHITE	LIGHT	NAIVE	F	BLACK	LEFT	1
585	1	five_a	WHITE-BLACK	LIGHT	NAIVE	F	BLACK	RIGHT	1
586	1	five_a	WHITE-BLACK	LIGHT	NAIVE	M	BLACK	RIGHT	0.888268156
587	1	five_a	WHITE-BLACK	LIGHT	NAIVE	F	BLACK	RIGHT	1
588	1	five_a	WHITE-BLACK	LIGHT	NAIVE	F	BLACK	RIGHT	1
589	1	five_a	WHITE-BLACK	LIGHT	NAIVE	M	BLACK	RIGHT	1
590	1	five_a	WHITE-BLACK	LIGHT	NAIVE	M	BLACK	RIGHT	1
591	1	five_a	WHITE-BLACK	LIGHT	NAIVE	M	WHITE	LEFT	0
592	1	five_a	WHITE-BLACK	LIGHT	NAIVE	F	WHITE	LEFT	0.14
593	2	five_a	WHITE-BLACK	LIGHT	NAIVE	M	BLACK	RIGHT	0.948630137
594	2	five_a	WHITE-BLACK	LIGHT	NAIVE	F	BLACK	RIGHT	1
595	2	five_a	WHITE-BLACK	LIGHT	NAIVE	M	BLACK	RIGHT	1
596	2	five_a	BLACK-WHITE	LIGHT	NAIVE	M	BLACK	LEFT	1
597	2	five_a	BLACK-WHITE	LIGHT	NAIVE	F	BLACK	LEFT	1
598	3	five_a	WHITE-BLACK	LIGHT	NAIVE	M	BLACK	RIGHT	1
599	3	five_a	WHITE-BLACK	LIGHT	NAIVE	M	BLACK	RIGHT	1
600	3	five_a	WHITE-BLACK	LIGHT	NAIVE	M	BLACK	RIGHT	1
601	3	five_a	WHITE-BLACK	LIGHT	NAIVE	M	BLACK	RIGHT	1
602	3	five_a	WHITE-BLACK	LIGHT	NAIVE	M	BLACK	RIGHT	1
603	3	five_a	WHITE-BLACK	LIGHT	NAIVE	M	BLACK	RIGHT	0.414285714
604	3	five_a	BLACK-WHITE	LIGHT	NAIVE	M	BLACK	LEFT	1
605	3	five_a	BLACK-WHITE	LIGHT	NAIVE	F	BLACK	LEFT	0.368589744
606	3	five_a	BLACK-WHITE	LIGHT	NAIVE	F	WHITE	RIGHT	0.74617737
607	3	five_a	BLACK-WHITE	LIGHT	NAIVE	F	BLACK	LEFT	1
608	4	five_b	HOLLOW-BLACK	LIGHT	NAIVE	F	HOLLOW	LEFT	1
609	4	five_b	HOLLOW-BLACK	LIGHT	NAIVE	F	HOLLOW	LEFT	1
610	4	five_b	HOLLOW-BLACK	LIGHT	NAIVE	F	BLACK	RIGHT	0.099071207
611	4	five_b	HOLLOW-BLACK	LIGHT	NAIVE	F	BLACK	RIGHT	0
612	4	five_b	BLACK-HOLLOW	LIGHT	NAIVE	F	BLACK	LEFT	0
613	4	five_b	BLACK-HOLLOW	LIGHT	NAIVE	M	BLACK	LEFT	0
614	4	five_b	BLACK-HOLLOW	LIGHT	NAIVE	F	BLACK	LEFT	0
615	4	five_b	BLACK-HOLLOW	LIGHT	NAIVE	M	BLACK	LEFT	0.10367893
616	5	five_b	BLACK-HOLLOW	LIGHT	NAIVE	F	HOLLOW	RIGHT	0.433333333
617	5	five_b	BLACK-HOLLOW	LIGHT	NAIVE	F	BLACK	LEFT	0.079411765
618	5	five_b	BLACK-HOLLOW	LIGHT	NAIVE	M	BLACK	LEFT	0
619	5	five_b	BLACK-HOLLOW	LIGHT	NAIVE	M	BLACK	LEFT	0
620	5	five_b	BLACK-HOLLOW	LIGHT	NAIVE	M	BLACK	LEFT	0
621	5	five_b	BLACK-HOLLOW	LIGHT	NAIVE	F	BLACK	LEFT	0
622	5	five_b	BLACK-HOLLOW	LIGHT	NAIVE	M	BLACK	LEFT	0
623	5	five_b	BLACK-HOLLOW	LIGHT	NAIVE	M	BLACK	LEFT	0
624	5	five_b	BLACK-HOLLOW	LIGHT	NAIVE	F	BLACK	LEFT	0
625	5	five_b	BLACK-HOLLOW	LIGHT	NAIVE	F	BLACK	LEFT	0.807843137
626	5	five_b	HOLLOW-BLACK	LIGHT	NAIVE	M	BLACK	RIGHT	0
627	5	five_b	HOLLOW-BLACK	LIGHT	NAIVE	M	BLACK	RIGHT	0
628	5	five_b	HOLLOW-BLACK	LIGHT	NAIVE	F	BLACK	RIGHT	0.109756098
629	5	five_b	HOLLOW-BLACK	LIGHT	NAIVE	F	HOLLOW	LEFT	1
630	5	five_b	HOLLOW-BLACK	LIGHT	NAIVE	M	BLACK	RIGHT	0.594262295
631	5	five_b	HOLLOW-BLACK	LIGHT	NAIVE	M	BLACK	RIGHT	0.578947368
632	5	five_b	HOLLOW-BLACK	LIGHT	NAIVE	F	BLACK	RIGHT	0
633	6	five_b	HOLLOW-BLACK	LIGHT	NAIVE	M	HOLLOW	LEFT	1
634	6	five_b	HOLLOW-BLACK	LIGHT	NAIVE	M	BLACK	RIGHT	0
635	6	five_b	HOLLOW-BLACK	LIGHT	NAIVE	F	BLACK	RIGHT	0.103244838
636	6	five_b	HOLLOW-BLACK	LIGHT	NAIVE	M	BLACK	RIGHT	0
637	6	five_b	HOLLOW-BLACK	LIGHT	NAIVE	M	BLACK	RIGHT	0
638	6	five_b	BLACK-HOLLOW	LIGHT	NAIVE	F	BLACK	LEFT	0
639	6	five_b	BLACK-HOLLOW	LIGHT	NAIVE	M	BLACK	LEFT	0
640	6	five_b	BLACK-HOLLOW	LIGHT	NAIVE	F	BLACK	LEFT	0
641	6	five_b	BLACK-HOLLOW	LIGHT	NAIVE	M	HOLLOW	RIGHT	1
642	6	five_b	HOLLOW-BLACK	LIGHT	NAIVE	M	BLACK	RIGHT	0
643	6	five_b	HOLLOW-BLACK	LIGHT	NAIVE	M	BLACK	RIGHT	0
644	6	five_b	HOLLOW-BLACK	LIGHT	NAIVE	F	BLACK	RIGHT	0
645	6	five_b	HOLLOW-BLACK	LIGHT	NAIVE	M	HOLLOW	LEFT	1
646	6	five_b	BLACK-HOLLOW	LIGHT	NAIVE	F	HOLLOW	RIGHT	0.870550162
647	6	five_b	BLACK-HOLLOW	LIGHT	NAIVE	M	BLACK	LEFT	0.471875
648	1	six	BLACK-WHITE	DARK	NAIVE	F	BLACK	LEFT	1
649	1	six	BLACK-WHITE	DARK	NAIVE	M	BLACK	LEFT	1
650	1	six	BLACK-WHITE	DARK	NAIVE	F	BLACK	LEFT	1
651	1	six	BLACK-WHITE	DARK	NAIVE	M	BLACK	LEFT	1
652	1	six	WHITE-BLACK	DARK	NAIVE	M	BLACK	RIGHT	1
653	1	six	WHITE-BLACK	DARK	NAIVE	M	BLACK	RIGHT	1
654	2	six	WHITE-BLACK	DARK	NAIVE	F	BLACK	RIGHT	1
655	2	six	WHITE-BLACK	DARK	NAIVE	F	WHITE	LEFT	0.351648352
656	2	six	BLACK-WHITE	DARK	NAIVE	F	BLACK	LEFT	1
657	2	six	BLACK-WHITE	DARK	NAIVE	F	WHITE	RIGHT	0
658	2	six	BLACK-WHITE	DARK	NAIVE	M	BLACK	LEFT	1
659	2	six	BLACK-WHITE	DARK	NAIVE	F	BLACK	LEFT	1
660	2	six	BLACK-WHITE	DARK	NAIVE	F	BLACK	LEFT	1
661	2	six	BLACK-WHITE	DARK	NAIVE	M	BLACK	LEFT	1
662	3	six	WHITE-BLACK	DARK	NAIVE	F	BLACK	RIGHT	1
663	4	six	WHITE-BLACK	DARK	NAIVE	F	BLACK	RIGHT	1
664	4	six	WHITE-BLACK	DARK	NAIVE	F	BLACK	RIGHT	1
665	4	six	WHITE-BLACK	DARK	NAIVE	M	BLACK	RIGHT	1
666	4	six	WHITE-BLACK	DARK	NAIVE	F	BLACK	RIGHT	1
667	4	six	BLACK-WHITE	DARK	NAIVE	F	WHITE	RIGHT	0
668	5	six	BLACK-WHITE	DARK	NAIVE	M	WHITE	RIGHT	0
669	6	six	BLACK-WHITE	DARK	NAIVE	M	BLACK	LEFT	1
670	6	six	BLACK-WHITE	DARK	NAIVE	M	BLACK	LEFT	0.621428571
671	6	six	BLACK-WHITE	DARK	NAIVE	M	BLACK	LEFT	1
672	6	six	WHITE-BLACK	DARK	NAIVE	M	BLACK	RIGHT	1
673	6	six	WHITE-BLACK	DARK	NAIVE	M	BLACK	RIGHT	1
674	6	six	WHITE-BLACK	DARK	NAIVE	M	BLACK	RIGHT	1
675	6	six	WHITE-BLACK	DARK	NAIVE	F	BLACK	RIGHT	1
676	7	six	WHITE-BLACK	DARK	NAIVE	F	BLACK	RIGHT	1
677	7	six	WHITE-BLACK	DARK	NAIVE	F	BLACK	RIGHT	1
678	7	six	WHITE-BLACK	DARK	NAIVE	F	BLACK	LEFT	0
679	8	six	BLACK-WHITE	DARK	NAIVE	M	BLACK	LEFT	1
680	8	six	BLACK-WHITE	DARK	NAIVE	M	BLACK	LEFT	1
681	8	six	WHITE-BLACK	DARK	NAIVE	F	BLACK	RIGHT	1
